# Supplementary material for: IRF3 Activation in Mast Cells Promotes FcεRI-Mediated Allergic Inflammation
Source: Cells. 2023 May 28;12(11):1493. doi: 10.3390/cells12111493 (PMC10252328; doi:10.3390/cells12111493)
Supplement: Supplementary file 1 [file cells-12-01493-s001.zip]

Archive with 1 entries (1 files):
- cells-2302721-supplementary.pdf
